# Supplementary material for: Probiotics Regulating Inflammation via NLRP3 Inflammasome Modulation: A Potential Therapeutic Approach for COVID-19
Source: Microorganisms. 2021 Nov 17;9(11):2376. doi: 10.3390/microorganisms9112376 (PMC8624812; doi:10.3390/microorganisms9112376)
Supplement: Supplementary file 1 [file microorganisms-09-02376-s001.zip]

Archive with 1 entries (1 files):
- microorganisms-1427789-supplementary.pdf
